# Supplementary material for: Host genetics and gut microbiota jointly regulate blood biochemical indicators in chickens
Source: Appl Microbiol Biotechnol. 2023 Oct 4;107(24):7601–20. doi: 10.1007/s00253-023-12814-8 (PMC10656342; doi:10.1007/s00253-023-12814-8)
Supplement: Supplementary file 2 — Supplementary file2 (XLSX 132 KB) [file 253_2023_12814_MOESM2_ESM.xlsx]

## Sheet: Title Page
Supplementary Tables Journal name: Applied Microbiology and Biotechnology Manuscript Title: Host genetics and gut microbiota jointly regulate blood biochemical indicators in chickens The names of the authors: Xinwei Jiang1; Boxuan Zhang1; Fangren Lan1; Conghao Zhong1; Jiaming Jin1; Xiaochang Li1; Qianqian Zhou1; Junying Li1; Ning Yang1; Chaoliang Wen1*; Congjiao Sun1* 1Department of Animal Geneti…

## Sheet: Supp.Table 1
Table S1. Descriptive statistics for 24 traits.
Traits	Observation number	Mean ± SD	CV %	Max	Min
BW56, kg	205	1.57 ± 0.12	7.68	1.82	1.17
BW76, kg	205	2.32 ± 0.23	9.85	2.89	1.65
AFW, g	205	45.76 ± 18.71	40.88	97.9	4.4
AFP, %	205	1.95 ± 0.72	37.11	3.72	0.23
RFI, g	205	0 ± 0.2	-	0.98	-0.65
IMFB, g	205	22.12 ± 5.24	23.71	39.03	12.5
IMFL, g	205	31.58 ± 9.28	29.37	57.6	13.61
SFT, mm	205	2.23 ± 0.56	24.99	3.6	1.08
MMBW, kg	205	1.65 ± 0.1	6.19	1.89	1.32
BWG, kg	205	0.75 ± 0.18	23.71	1.15	0.18
BMW, g	205	118.91 ± 15.84	13.32	152.8	65.9
LW, g	205	240.53 ± 26.76	11.13	300.1	179.9
BSL, mm	205	256.97 ± 13.79	5.37	285	220
SC, mm	205	54.36 ± 2.85	5.25	61.82	47.03
SL, mm	205	92.83 ± 3.37	3.63	101.53	80.96
KFL, mm	205	103.47 ± 5.72	5.53	120	90
BrW, mm	205	90.24 ± 8.13	9.01	112	65
LWP, %	205	10.37 ± 0.67	6.42	13.51	6.75
BMWP, %	205	5.13 ± 0.51	9.85	6.53	2.45
CHOL, (mmol/L)	205	3.44 ± 0.73	21.34	8.9	1.56
LDL-CH, (mmol/L)	205	0.91 ± 0.3	32.45	2.27	0.31
TG, (mmol/L)	205	0.33 ± 0.1	29	0.79	0.15
HDL-CH, (mmol/L)	205	2.55 ± 0.57	22.48	7.1	1.06
BG, (mmol/L)	205	11.87 ± 2.05	17.23	24.69	3
Note: Due to the failure of DNA extraction from the blood genome of one individual, phenotypic data were only collected for the remaining 205 individuals.
BW56=body weight at 56 days of age;
BW76=body weight at 76 days of age;
AFW=abdominal fat weight,;
AFP=abdominal fat percentage;
RFI=residual feed intake;
IMFB=intramuscular fat of breast muscle;
IMFL=intramuscular fat of leg muscle;
SFT=sebum fat thickness;
MMBW=metabolic mid-bodyweight;
BWG=body weight gain;
BMW=breast muscle weight;
LW=led weight;
BSL=body slant length;
SC=shin circumference;
SL=shin length;
KFL=keel length;
BrW=breast width;
LWP=leg weight percentage;
BMWP=breast muscle weight percentage;
CHOL=cholesterol;
LDL-CH=low-density lipoprotein cholesterol;
TG=triglycerides;
HDL-CH=high-density lipoprotein cholesterol;
BG=blood glucose

## Sheet: Supp.Table 2
Table S2. Shapiro-test P-values for phenotypes before and after normal transformation.
Traits	P-value (before)	P-value (after)
BW56	0.04355	0.4427
BW76	0.2567	0.8921
AFW	0.0682	0.3026
AFP	0.1451	0.2388
RFI	1.74e-06	0.0001371
IMFB	0.001018	0.04407
IMFL	0.001703	0.06021
SFT	0.02317	0.1044
MMBW	0.04229	0.3885
BWG	2.2e-16	0.1359
BMW	0.1813	0.4081
LW	0.2673	0.1588
BSL	0.02055	0.05705
SC	0.003522	0.228
SL	0.1068	0.2023
KFL	4.767e-05	0.0004906
BrW	0.009616	0.00944
LWP	2.059e-09	2.096e-09
BMWP	2.088e-05	0.01747
CHOL	2.2e-16	1.144e-10
LDL-CH	1.757e-09	0.1362
TG	3.309e-11	0.008465
HDL-CH	2.2e-16	3.257e-12
BG	2.2e-16	2.2e-16
BW56=body weight at 56 days of age;
BW76=body weight at 76 days of age;
AFW=abdominal fat weight,;
AFP=abdominal fat percentage;
RFI=residual feed intake;
IMFB=intramuscular fat of breast muscle;
IMFL=intramuscular fat of leg muscle;
SFT=sebum fat thickness;
MMBW=metabolic mid-bodyweight;
BWG=body weight gain;
BMW=breast muscle weight;
LW=led weight;
BSL=body slant length;
SC=shin circumference;
SL=shin length;
KFL=keel length;
BrW=breast width;
LWP=leg weight percentage;
BMWP=breast muscle weight percentage;
CHOL=cholesterol;
LDL-CH=low-density lipoprotein cholesterol;
TG=triglycerides;
HDL-CH=high-density lipoprotein cholesterol;
BG=blood glucose

## Sheet: Supp.Table 3
Table S3. Phenotypic and genetic correlations among 24 traits.
	BW56	BW76	AFW	AFP	RFI	IMFB	IMFL	SFT	MMBW	BWG	BMW	LW	BSL	SC	SL	KFL	BrW	LWP	BMWP	CHOL	LDL-CH	TG	HDL-CH	BG
BW56	NA	0.64	0.37	0.26	0.07	0.19	0.1	0.15	0.83	0.14	0.44	0.53	0.28	0.27	0.47	0.25	0.26	-0.07	-0.05	-0.2	-0.25	-0.03	-0.12	-0.08
BW76	1	NA	0.51	0.33	0.09	0.17	0.06	0.23	0.96	0.85	0.67	0.82	0.44	0.35	0.55	0.3	0.27	-0.12	-0.1	-0.21	-0.28	0.11	-0.12	-0.01
AFW	0.659898	0.739924	NA	0.98	0.41	0.13	0.12	0.25	0.51	0.41	0.34	0.33	0.08	0.12	0.11	-0.07	0.14	-0.21	-0.07	-0.13	-0.26	0.07	-0.02	-0.06
AFP	0.504427	0.639926	-	NA	0.45	0.1	0.12	0.23	0.33	0.25	0.21	0.18	-0.02	0.04	-0.02	-0.14	0.1	-0.2	-0.06	-0.11	-0.22	0.05	-0.01	-0.08
RFI	0.118185	0.375561	0.945876	0.870468	NA	0.18	0.1	0.07	0.09	0.07	-0.06	-0.01	-0.12	0.05	-0.05	0.02	0.11	-0.15	-0.19	-0.04	-0.08	0.17	-0.02	-0.1
IMFB	0.319861	1	0.219358	0.169796	0.210938	NA	0.37	-0.03	0.19	0.09	-0.05	0.05	-0.02	0.07	0.06	-0.02	0.1	-0.17	-0.25	-0.01	0.03	0.14	-0.04	-0.04
IMFL	0.259375	0.503021	0.327509	0.301895	0.146731	0.980418	NA	0.13	0.08	0.01	-0.08	0.07	0.04	-0.02	0.01	-0.09	0.02	0.02	-0.16	-0.01	0.03	-0.02	-0.03	0.07
SFT	1	1	-	1	1	-1	1	NA	0.22	0.2	0.14	0.27	0.03	0.05	0.01	0.01	0.29	0.1	-0.05	-0.04	-0.08	0.02	-0.01	0.05
MMBW	-	1	0.714637	0.58602	0.178076	0.371449	0.27409	-	NA	0.66	0.64	0.78	0.42	0.36	0.57	0.31	0.29	-0.11	-0.09	-0.22	-0.3	0.07	-0.13	-0.04
BWG	1	-	0.935593	1	1	1	1	-	1	NA	0.56	0.69	0.38	0.27	0.39	0.21	0.16	-0.11	-0.09	-0.13	-0.19	0.16	-0.07	0.04
BMW	0.705242	0.841057	0.76197	0.635633	-0.021795	-0.063126	-0.188979	1	0.791311	1	NA	0.71	0.39	0.34	0.42	0.36	0.18	0.18	0.67	-0.11	-0.21	-0.18	-0.01	0.03
LW	0.896912	0.906212	0.620687	0.489449	-0.16785	0.537564	0.823857	1	0.90869	1	0.824374	NA	0.48	0.41	0.52	0.3	0.23	0.47	0.13	-0.23	-0.28	-0.01	-0.14	0.03
BSL	0.442276	0.737271	0.243742	-0.099273	-0.413364	-0.04471	0.079385	1	0.602887	1	0.799331	0.772128	NA	0.01	0.33	0.26	0.06	0.13	0.07	-0.04	-0.08	0.04	-0.01	0.09
SC	0.868339	-	0.540258	0.298101	0.123932	0.204832	-0.071977	1	0.97132	1	0.655789	0.98438	-0.104912	NA	0.26	0.2	0.28	0.15	0.09	-0.22	-0.2	0.02	-0.17	-0.14
SL	0.75476	0.841837	0.572877	-1	-	-	1	1	0.772532	-	0.763906	0.821712	1	1	NA	0.42	0.16	0.06	0.01	-0.07	-0.12	-0.05	-0.02	-0.02
KFL	0.358133	0.656836	-0.271596	-0.467135	-0.03233	-0.021259	-0.298315	-1	0.478404	-	0.546134	0.57492	0.692562	0.44452	-	NA	0.17	0.05	0.19	-0.05	-0.05	-0.01	-0.04	-0.09
BrW	0.441553	0.987071	0.515682	0.326242	0.132044	0.106713	-0.127403	-	0.601114	1	0.331529	0.586318	0.100425	0.789751	1	0.318434	NA	-0.02	-0.02	-0.07	-0.18	0.05	0	-0.04
LWP	-0.175059	-0.754811	-0.706037	-0.589932	-0.357623	-0.226481	0.062247	1	-0.398657	-1	0.291784	0.975595	0.320683	0.405909	1	0.042561	-0.123784	NA	0.35	-0.08	-0.05	-0.17	-0.06	0.07
BMWP	-0.084568	-0.643531	-0.145935	-0.102823	-0.215269	-0.436191	-0.36429	-1	-0.212553	-1	1	0.381641	0.183811	0.210906	-1	0.356418	-0.109935	0.438929	NA	0.06	0.02	-0.34	0.11	0.07
CHOL	-0.615186	-	-0.565095	-0.438307	-0.276304	-0.033525	0.049785	-	-0.63	-	-0.257993	-	0.007027	-0.66	-1	-0.354802	-0.251257	-0.112019	0.36533	NA	0.7	0.4	0.92	0.61
LDL-CH	-0.66357	-0.65	-0.4	-0.45	-0.343929	0.039027	0.062078	-	-0.6	-1	-0.525554	-	-0.033167	-0.666209	-	-0.228364	-0.544059	-0.008159	0.184773	0.937446	NA	0.28	0.38	0.28
TG	-0.098354	0.88	0.414129	0.308907	0.2	1	-0.032585	1	0.367385	1	-0.532746	0.114299	-0.032277	0.338433	-1	-0.064944	0.252294	-0.465551	-0.597613	0.739297	0.799447	NA	0.31	0.38
HDL-CH	-0.35455	-1	-0.206978	-0.102674	-0.274022	-0.118142	0.022792	-	-0.509331	-	0.294684	-	0.232005	-	1	-0.323987	-0.01224	-0.001032	0.628605	0.983568	0.850848	-0.11423	NA	0.65
BG	-0.183858	0.550487	-0.607237	-0.683683	-0.325365	-0.123428	0.363236	1	0.035803	1	0.371557	-	0.851776	-0.520284	1	-0.166101	-0.208475	0.414253	0.284545	0.646905	0.575816	0.986048	0.790958	NA
Note: The upper triangle is the Pearson's correlation coefficients of 24 traits, the lower triangle is the genetic correlation coefficients (rG) of 24 traits . "-" = Log-likelihood not converged.
BW56=body weight at 56 days of age;
BW76=body weight at 76 days of age;
AFW=abdominal fat weight,;
AFP=abdominal fat percentage;
RFI=residual feed intake;
IMFB=intramuscular fat of breast muscle;
IMFL=intramuscular fat of leg muscle;
SFT=sebum fat thickness;
MMBW=metabolic mid-bodyweight;
BWG=body weight gain;
BMW=breast muscle weight;
LW=led weight;
BSL=body slant length;
SC=shin circumference;
SL=shin length;
KFL=keel length;
BrW=breast width;
LWP=leg weight percentage;
BMWP=breast muscle weight percentage;
CHOL=cholesterol;
LDL-CH=low-density lipoprotein cholesterol;
TG=triglycerides;
HDL-CH=high-density lipoprotein cholesterol;
BG=blood glucose

## Sheet: Supp.Table 4
Table S4. The number of effects by impact.
Type	SNP	Indel	SV	Percent
High	694	2920	602	0.000818765
Moderate	21883	1392	31	0.00452613
Low	51018	2801	252	0.0105008
Modifier	3730328	1324903	12392	0.984154
Total	3803923	1332016	13277	1

## Sheet: Supp.Table 5
Table S5. The number of effects by type and region.
	SNP	Indel	SV
UTR	45495	16308	139
Intron	1728853	634971	4867
Exon	63596	3995	1193
Intergenic	1424748	483356	5150
Upstream/Downstream	132896	46976	463
Others	408335	146410	1422
Total	3803923	1332016	13234

## Sheet: Supp.Table 6
Table S6. The heritability of five blood biochemical traits.
Traits	H2	P-value	SE
CHOL	0.225351	0.14615	0.244968
LDL-CH	0.190928	0.17112	0.235631
TG	0.025619	0.46559	0.265357
HDL-CH	0.236942	0.15307	0.256883
BG	0.15368	0.26409	0.260529
H2 = heritability;
SE = standard error.

## Sheet: Supp.Table 7
Table S7. Gene annotation results for SNPs in CHOL, HDL-CH and BG.
Traits	Chromosome	Position	rs	Regions	Genes	Genes start	Genes end
CHOL	4	3128114	rs734932526	intron	ENSGALG00000053344	3122411	3146002
HDL-CH	1	81278265	\	intron	VANGL1	81276492	81306906
		81638935	\	upstream	IGSF11	81625126	81711797
		189093778	\	intron	NOX4	189025780	189161699
		196277734	\	intron	FAM168A	196231994	196379825
	4	2216169	rs732286571	downstream	OGT	2200032	2217805
		2270678	rs736902913	intron	NONO	2269274	2283429
		3128114	rs734932526	intron	ENSGALG00000053344	3122411	3146002
		3376871	rs1058750564	intron	DOCK11	3316455	3386100
		3484084	rs731895793	upstream	RAP2C	3473459	3480395
		3484571	rs732639203	upstream
		3485554	rs741295198	downstream	MBNL3	3489980	3553962
		3485565	rs731433408	downstream
		3487362	rs315818250	downstream
		3488564	rs316898222	downstream
	5	8386166	\	downstream	MIR1568	8386336	8386403
		8453501	rs315833311	intron	USP47	8422219	8474922
BG	1	30763740	\	intron	ANO6	30720903	30787549
		30763741	\	intron
		196816388	\	intron	GDPD5	196720426	196844343
	7	27664123	rs16603324	intron	KALRN	27415443	27857542
		27664145	rs16603326	intron
	27	2457984	\	upstream	R-GGA-173623	2432266	2453352
	31	4807629	rs313236075	upstream	ENSGALG00000047761	4803502	4812710
		4956665	\	intron	ENSGALG00000046331	4945555	4960499
		5255656	rs1058172983	intron	R-GGA-8851680	5252354	5272988
		5597186	\	upstream	DHDH	5598840	5603322

## Sheet: Supp.Table 8
Table S8. Gene annotation results for Indels in CHOL, HDL-CH and BG.
Traits	Chromosome	Position	Regions	Genes	Genes start	Genes end
HDL-CH	3	37687909	intron	MTR	37651044	37698782
	4	3350318	intron	DOCK11	3316455	3386100
		3484393	upstream	RAP2C	3473459	3480395
		10879312	intergenic	GABRE	10827137	10859217
	5	29972428	intron	ENSGALG00000049391	29890542	30014722
BG	1	30518071	intron	NELL2	30463434	30606675
	2	50932325	intergenic	ENSGALG00000039754	50907225	50925523
		50932326	intergenic
		106568652	intron	ENSGALG00000054929	106558120	106587050
	5	40577614	downstream	ENSGALG00000046941	40576288	40580518
	31	5577868	intron	ENSGALG00000053887	5551521	5582959
The intergenic region shows the nearest gene

## Sheet: Supp.Table 9
Table S9. Gene annotation results for SVs in CHOL, HDL-CH and BG.
Traits	Chromosome	Position	Type	SV start	SV end	SV Length	Regions	Genes	Genes start	Genes end
CHOL	33	6216400	Deletion	6216400	6216663	263	intron	ENSGALG00000047565	6197194	6222933
HDL-CH	1	42205917	Deletion	42205917	42206011	94	upstream	NTS	42207171	42220099
	2	130866610	Deletion	130866610	130867188	578	intron	BOP1	130809697	130899627
	33	6216400	Deletion	6216400	6216663	263	intron	ENSGALG00000047565	6197194	6222933
BG	1	774345	Deletion	774345	774407	62	intergenic	ENSGALG00000054904	731744	734964
	1	840144	Transloction	840144	842685	2541	transcript_ablation	ENSGALG00000031473	835695	840350
	1	31529704	Deletion	31529704	31529968	264	intergenic	AMIGO2	31370366	31379889
	13	4434974	Deletion	4434974	4435601	627	intron	KCNIP1	4271443	4451078
	14	2282657	Deletion	2282657	2283823	1166	intergenic	PDGFA	2394173	2416757
The intergenic region shows the nearest gene.

[truncated: 8 more sheets: Supp.Table 10, Supp.Table 11, Supp.Table 12, Supp.Table 13, Supp.Table 14, Supp.Table 15, Supp.Table 16, Supp.Table 17]
